# Supplementary material for: Comprehensive Investigation of Grade-Specific Aroma Signatures in Nongxiangxing Baijiu Using Flavoromics Approaches
Source: Foods. 2025 Nov 4;14(21):3781. doi: 10.3390/foods14213781 (PMC12610442; doi:10.3390/foods14213781)
Supplement: Supplementary file 1 [file foods-14-03781-s001.zip]

Archive with 1 entries (1 files):
- foods-3889405-supplementary.pdf
